# Supplementary material for: Genetically Encoded Biosensors to Monitor Intracellular Reactive Oxygen and Nitrogen Species and Glutathione Redox Potential in Skeletal Muscle Cells
Source: Int J Mol Sci. 2021 Oct 8;22(19):10876. doi: 10.3390/ijms221910876 (PMC8509583; doi:10.3390/ijms221910876)
Supplement: Supplementary file 1 [file ijms-22-10876-s001.zip]

Archive with 1 entries (1 files):
- ijms-1395538-supplementary.pdf
